# Supplementary material for: QbD Approach in Cosmetic Cleansers Research: The Development of a Moisturizing Cleansing Foam Focusing on Thickener, Surfactants, and Polyols Content
Source: Gels. 2024 Jul 23;10(8):484. doi: 10.3390/gels10080484 (PMC11354169; doi:10.3390/gels10080484)
Supplement: Supplementary file 1 [file gels-10-00484-s001.zip]

Archive with 1 entries (1 files):
- gels-3083103-supplementary.pdf
